# Supplementary material for: Infection prophylaxis following anti-CD20 monoclonal antibodies in childhood kidney diseases
Source: Pediatr Nephrol. 2026 Feb 23;41(9):2799–823. doi: 10.1007/s00467-026-07180-2 (PMC13423921; doi:10.1007/s00467-026-07180-2)
Supplement: Supplementary file 2 — (XLSX 18.8 KB) [file 467_2026_7180_MOESM2_ESM.xlsx]

## Sheet: Adults
Supplementary table 2. Reports of adverse events related to infection after anti-CD20 use in kidney disease in adults from prospective studies
Study	Study Design	Disease	Type of anti-CD20	No. of Patients Analysed	No. of anti-CD20 courses	Control courses	Regimen per Course mg/m2	Infections, eposides		Serious Infections, eposides		Death due to infection, No.		Upper respiratory tract infection		lower respiratory tract infection		Urinary tract infection		Herpes simplex virus related		Varicella zoster virus related		Hepatitis B Reactivation		Gastrointestinal infection		CMV (Cytomegalovirus)		EBV (Epstein–Barr Virus)		BK		Sepsis / bloodstream infection
								anti-CD20	Control	anti-CD20	Control	anti-CD20	Control	anti-CD20	Control	anti-CD20	Control	anti-CD20	Control	anti-CD20	Control	anti-CD20	Control	anti-CD20	Control	anti-CD20	Control	anti-CD20	Control	anti-CD20	Control	anti-CD20	Control	anti-CD20	Control
Stasi et al., 2006	Prospective	AAV	Rituximab	10	10	-	1500	0	-	0	-	0	-	NR	-	NR	-	NR	-	NR	-	NR	-	NR	-	NR	-	NR	-	NR	-	NR	-	NR	-
Jones et al., 2010	RCT	AAV	Rituximab	44	33	11	1500	19	7	7	3	3	1	NR	NR	NR	NR	NR	NR	NR	NR	NR	NR	NR	NR	NR	NR	NR	NR	NR	NR	NR	NR	NR	NR
Stone et al., 2010	DBRCT	AAV	Rituximab	197	99	98	1500	NR	NR	7a	7a	NR	NR	NR	NR	NR	NR	NR	NR	NR	NR	NR	NR	NR	NR	NR	NR	NR	NR	NR	NR	NR	NR	NR	NR
Specks et al., 2013	DBRCT	AAV	Rituximab	197	99	98	1500	NR	NR	12a	11a	1	2	NR	NR	4	11	NR	NR	NR	NR	NR	NR	NR	NR	NR	NR	NR	NR	NR	NR	NR	NR	0	2
Guillevin et al., 2014	RCT	AAV	Rituximab	115	57	58	2500*	NR	NR	11	8	0	1	NR	NR	7b	1b	0b	1b	1b	1b	NR	NR	NR	NR	2	1	NR	NR	NR	NR	NR	NR	NR	NR
Miloslavsky et al., 2014	DBRCT	AAV	Rituximab	26	26	-	1500	13	-	2	-	0	-	10	-	NR	-	1	-	NR	-	NR	-	NR	-	1	-	NR	-	NR	-	NR	-	NR	-
Jones et al., 2015	RCT	AAV	Rituximab	44	33	11	1500	NR	NR	14	5	3	1	1b	0b	4b	2b	3b	0b	NR	NR	NR	NR	NR	NR	3b	3b	2b	0b	NR	NR	NR	NR	NR	NR
Nagafuchi et al., 2015	Prospective	AAV	Rituximab	7	9	-	1500	9	-	NR	-	1	-	1	-	2	-	1	-	1	-	1	-	1	-	NR	-	1	-	NR	-	NR	-	1	-
Charles et al., 2018	RCT	AAV	Rituximab	162	162	-	500-2500*	NR	-	36	-	1	-	1b	-	19b	-	6b	-	NR	-	NR	-	NR	-	1b	-	NR	-	NR	-	NR	-	4	-
Terrier et al., 2018	RCT	AAV	Rituximab	115	57	58	2500*	NR	NR	31	20	0	0	NR	NR	19b	9b	1b	2b	NR	NR	1b	1b	NR	NR	6b	6b	NR	NR	NR	NR	NR	NR	1	1
Charles et al., 2020	DBRCT	AAV	Rituximab	97	50	47	2000*	NR	NR	9	6	0	0	0b	1b	2b	5b	2b	0b	NR	NR	NR	NR	NR	NR	1b	0b	NR	NR	NR	NR	NR	NR	2b	0b
Smith et al., 2020	Prospective	AAV	Rituximab	188	188	-	1500	99	-	13	-	2	-	NR	-	9b	-	3b	-	NR	-	NR	-	NR	-	1b	-	NR	-	NR	-	NR	-	NR	-
Nagasaka et al., 2023	Prospective	AAV	Rituximab	79	79	-	750-2000	NR	-	20	-	4	-	NR	-	6b	-	1b	-	2b	-	NR	-	1b	-	NR	-	3	-	NR	-	NR	-	2	-
Smith et al., 2023	RCT	AAV	Rituximab	170	85	85	5000*	216	234	19	27	1	0	2ab	3ab	9ab	12ab	2ab	2ab	0ab	1ab	NR	NR	NR	NR	2ab	3ab	NR	NR	NR	NR	NR	NR	2ab	0ab
Delestre et al., 2024	RCT	AAV	Rituximab	277	219	58	500-4500*	NR	NR	75a		7		NR	NR	4a		NR	NR	NR	NR	NR	NR	NR	NR	NR	NR	NR	NR	NR	NR	NR	NR	NR	NR
Sfikakis et al., 2005	RCT	Lupus nephritis	Rituximab	10	10	-	1500	4a	-	1a	-	0	-	3a¶	-	NR	-	3a¶	-	NR	-	NR	-	NR	-	NR	-	NR	-	NR	-	NR	-	NR	-
Vigna-Perez et al., 2006	Clinical Trial	Lupus nephritis	Rituximab	22	22	-	500-1000*	NR	-	1	-	1	-	NR	-	NR	-	NR	-	NR	-	NR	-	NR	-	NR	-	NR	-	NR	-	NR	-	NR	-
Li et al., 2009	RCT	Lupus nephritis	Rituximab	19	19	-	1000*	22	-	2	-	0	-	NR	NR	12	-	4	-	1	-	NR	-	NR	-	3	-	NR	-	NR	-	NR	-	1	-
Arce-Salinas et al., 2012	Prospective	Lupus nephritis	Rituximab	8	8	-	1500	NR	-	0	-	0	-	NR	-	NR	-	NR	-	NR	-	NR	-	NR	-	NR	-	NR	-	NR	-	NR	-	NR	-
Rovin et al., 2012	DBRCT	Lupus nephritis	Rituximab	144	73	73	4000*	62a	64a	12a	15a	1	0	21a	23a	NR	NR	17a	20a	11a	9a	NR	NR	NR	NR	NR	NR	NR	NR	NR	NR	NR	NR	1	NR
Davies et al., 2013	Prospective	Lupus nephritis	Rituximab	18	18	-	2000*	NR	-	2	-	1	-	NR	-	NR	-	NR	-	NR	-	NR	-	NR	-	NR	-	NR	-	NR	-	NR	-	1	-
Moroni et al., 2014	Prospective	Lupus nephritis	Rituximab	54	17	37	2000*	NR	NR	2	8	0	0	1	0	0	1	1	2	0	2	0	1	NR	NR	2	2	NR	NR	NR	NR	NR	NR	0	2
Kotagiri et al., 2016	Prospective	Lupus nephritis	Rituximab	14	14	-	375	NR	-	3a	-	0	-	NR	-	NR	-	NR	-	1b	-	NR	-	NR	-	NR	-	NR	-	NR	-	NR	-	1b	-
Furie et al., 2022	DBRCT	Lupus nephritis	Obinutuzumab	125	63	62	4000*	48a	38a	5a	11a	0	1	20a	17a	12a	5a	15a	13a	9a	6a	NR	NR	NR	NR	6a	11a	NR	NR	NR	NR	NR	NR	NR	NR
Furie et al., 2025	RCT	Lupus nephritis	Obinutuzumab	271	135	135	5000*	98a	81a	23a	10a	2	1	4ab	1ab	11ab	3ab	4ab	2ab	NR	NR	NR	NR	NR	NR	3ab	2ab	NR	NR	NR	NR	NR	NR	NR	NR
Takei et al., 2013	Clinical Trial	Nephrotic Syndrome	Rituximab	25	25	-	750	NR	-	NR	-	0	-	NR	-	NR	-	NR	-	NR	-	NR	-	NR	-	NR	-	NR	-	NR	-	NR	-	NR	-
Iwabuchi et al., 2014	Prospective	Nephrotic Syndrome	Rituximab	25	25	-	1500	NR	-	0	-	0	-	NR	-	NR	-	NR	-	NR	-	NR	-	NR	-	NR	-	NR	-	NR	-	NR	-	NR	-
Ruggenenti et al., 2014	Prospective	Nephrotic Syndrome	Rituximab	20	20	-	375-750	NR	-	5a	-	0	-	1ab	-	NR	-	NR	-	NR	-	1ab	-	NR	-	2ab	-	NR	-	NR	-	NR	-	NR	-
Xu et al., 2022	Prospective	Nephrotic Syndrome	Rituximab	54	54	-	1500-1875	34a	-	NR	-	1	-	8a	-	11a	-	3a	-	2a	-	NR	-	NR	-	2a	-	6a	-	NR	-	NR	-	NR	-
Xu et al., 2023	Prospective	Nephrotic Syndrome	Rituximab	23	23	-	225-300	NR	-	NR	-	0	-	NR	-	3a	-	NR	-	NR	-	NR	-	NR	-	NR	-	NR	-	NR	-	NR	-	NR	-
Yimamuyushan et al., 2024	Prospective	Nephrotic Syndrome	Rituximab	60	60	-	1500	NR	-	0	-	0	-	3a	-	2a	-	2a	-	NR	-	NR	-	NR	-	NR	-	NR	-	NR	-	NR	-	NR	-
Sautenet et al., 2016	DBRCT	AMR	Rituximab	38	19	11	375-750	9	12	NR	NR	0	0	NR	NR	NR	NR	3	7	0	1	NR	NR	NR	NR	NR	NR	3	0	NR	NR	2	0	0	2
Ahmadi et al., 2017	Prospective	AMR	Rituximab	11	6	5	1500	NR	NR	1	0	1	0	NR	NR	NR	NR	NR	NR	NR	NR	NR	NR	NR	NR	NR	NR	NR	NR	NR	NR	NR	NR	NR	NR
Moreso et al., 2018	DBRCT	AMR	Rituximab	25	12	13	375	NR	NR	3a	3a	0	0	NR	NR	NR	NR	7a	0	0	0	0	0	0	0	0	2a	0	0	0	0	0	0	5a	0
Ahmadi et al., 2019	Prospective	AMR	Rituximab	32	24	8	750-1500	19	6	NR	NR	3	1	NR	NR	4	0	5	2	NR	NR	NR	NR	NR	NR	NR	NR	3	1	NR	NR	NR	NR	NR	NR
Bailly et al., 2020	DBRCT	AMR	Rituximab	38	27	11	375-750	26	31	NR	NR	1	0	NR	NR	0	1	16	19	NR	NR	NR	NR	NR	NR	NR	NR	3	1	NR	NR	3	0	NR	NR
Shiu et al., 2020	RCT	AMR	Rituximab	20	9	11	2000*	17	14	4	2	1	0	0	0	7	3	2	4	NR	NR	NR	NR	NR	NR	0	2	NR	NR	NR	NR	NR	NR	1	2
Naciri Bennani et al., 2021	Prospective	AMR	Rituximab	13	13	-	750	12a	-	NR	-	0	-	NR	-	1a	-	NR	-	NR	-	NR	-	NR	-	NR	-	6a	-	NR	-	4a	-	NR	-
Total					1902	890		449/449	304/137	174/964	79/323	28/1584	8/734	12/61	0/48	29/204	16/165	33/150	34/91	2/76	3/61	1/38	1/50	1/21	0/13	8/140	5/106	13/170	2/43	0/12	0/13	5/58	0/35	12/561	9/228
Eposides per rituximab course								1	2.21898	0.180498	0.244582	0.0176768	0.0108992	0.196721	0	0.142157	0.0969697	0.22	0.373626	0.0263158	0.0491803	0.0263158	0.02	0.047619	0	0.0571429	0.0471698	0.0764706	0.0465116	0	0	0.0862069	0	0.0213904	0.0394737
a, reported by number of subjects; b, grade 3-4; ¶, 3 patients had upper respiratory tract infection or urinary tract infection; *, fixed dose in mg. RCT, randomised controlled trials; AAV, ANCA-associated vasculitis; NS, nephrotic syndrome; AMR, antibody-mediated rejection; SDNS, steroid dependent nephrotic syndrome; SRNS, steroid resistant nephrotic syndrome; FRNS, frequently relapse nephrotic …
